# Supplementary material for: A statistical framework for comparing epidemic forests
Source: PLoS Comput Biol. 2026 Jun 1;22(6):e1014271. doi: 10.1371/journal.pcbi.1014271 (PMC13225645; doi:10.1371/journal.pcbi.1014271)
Supplement: S1 Table — The mean scaled entropy H¯ for each forest was modelled as a linear function of epidemic size, reproduction number, and dispersion. H*¯=β0+βε+βR0+βk+ϵ (11) where β0 is the intercept, each β term represents the categorical effect of epidemic size (ε), reproduction number (R0), and dispersion parameter (k) respectively, and ϵ is the residual error. The model explained 68.2% of the variance (R2 = 0.682) in mean scaled entropy across 90,000 simulated forests, with coefficient estimates shown in supplementary S1 Table. (TEX) [file pcbi.1014271.s007.tex]

\documentclass{article}
\usepackage{tabularx}
\usepackage{booktabs}
\usepackage{multirow}
\usepackage{siunitx}

\begin{document}
\begin{table}[h]
\centering
\caption{Linear regression results for the mean scaled entropy model.}
\label{tab:lm-entropy}
%
\begin{tabular*}{\linewidth}{@{\extracolsep{\fill}} l l S[table-format=2.3] S[table-format=<1.3] }
\toprule
\multicolumn{2}{l}{\textbf{Predictor}} & {\text{\textbf{Estimate}}} & {\textbf{$p\text{-value}$}} \\
\midrule
Intercept & & 0.771 & {$<$0.001} \\
\addlinespace
\multirow{3}{*}{\textbf{Epidemic size ($\varepsilon$)}} 
 & 50 & 0.087 & {$<$0.001} \\
 & 100 & 0.123 & {$<$0.001} \\
 & 200 & 0.147 & {$<$0.001} \\
\addlinespace
\multirow{2}{*}{\textbf{Reproduction number ($R$)}} 
 & 2 & 0.003 & {$<$0.001} \\
 & 3 & 0.006 & {$<$0.001} \\
\addlinespace
\multirow{4}{*}{\textbf{Dispersion ($k$)}} 
 & 0.3 & 0.018 & {$<$0.001} \\
 & 0.5 & 0.020 & {$<$0.001} \\
 & 1 & 0.021 & {$<$0.001} \\
 & Poisson & 0.021 & {$<$0.001} \\
\addlinespace
\bottomrule
\multicolumn{4}{p{0.9\linewidth}}{\footnotesize \textit{Note:} Model fit $R^2 = 0.682$. All p-values are $<0.001$ due to the large simulation sample size ($n = 90{,}000$). Coefficient estimates indicate the expected change in mean scaled entropy relative to the reference category ($\varepsilon = 20$, $R = 1.5$, $k = 0.1$).}
\end{tabular*}
\end{table}
\end{document}
