# Supplementary material for: A statistical framework for comparing epidemic forests
Source: PLoS Comput Biol. 2026 Jun 1;22(6):e1014271. doi: 10.1371/journal.pcbi.1014271 (PMC13225645; doi:10.1371/journal.pcbi.1014271)
Supplement: S2 Table — Both tests used 999 permutations (PERMANOVA) / Monte Carlo replicates (χ2 test) without parallelisation and were replicated 100 times per method. For the χ2 test, we compute the frequency of each infector-infectee pair across all trees between forests. In the worst-case scenario, where every possible infector-infectee pair (i.e., n(n − 1) pairs) appears at least once in either forest, the computational time for the χ2 test increases with the number of trees in each forest (m) and the square of the number of cases (n2), since it considers all infector-infectee pairs for every tree (See Methods, Fig 1). Therefore the overall computational time will increase as a function of mn2. On the other hand, PERMANOVA involves a two-step process. First, it computes pairwise distances between all vertices within each tree (supplementary S1 Fig), which scales as a function of n2 for a given tree. Second, it calculates pairwise distances between all trees (Fig 1), which scales as a function of m2. Therefore the overall computational time will increase as a function of m2n2. (TEX) [file pcbi.1014271.s010.tex]

\documentclass{article}
\usepackage{tabularx}
\usepackage{booktabs}
\usepackage{multirow}
\usepackage{makecell}

\begin{document}
\begin{table}[!h]
\caption{Benchmark results of execution times in seconds for the $\chi^2$ test and PERMANOVA, comparing two epidemic forests with 100 trees and 100 vertices each. Both tests used 999 permutations (PERMANOVA) / Monte Carlo replicates ($\chi^2$ test) without parallelisation and were replicated 100 times per method.}
\centering
\begin{tabularx}{1\textwidth}{lrrrrrr} % or use adjustbox
\hline 
\textbf{method} & \textbf{min} & \makecell{\textbf{lower}\\\textbf{quartile}} & \textbf{mean} & \textbf{median} & \makecell{\textbf{upper}\\\textbf{quartile}} & \textbf{max} \\
\hline
PERMANOVA & 5.16 & 5.48 & 5.62 & 5.59 & 5.74 & 6.33 \\
$\chi^2$  test & 0.52 & 0.53 & 0.53 & 0.53 & 0.54 & 0.58 \\
\hline
\end{tabularx}
\label{tab:benchmark_table}
\end{table}
\end{document}
